# Supplementary material for: Octoploids Show Enhanced Salt Tolerance through Chromosome Doubling in Switchgrass (Panicum virgatum L.)
Source: Plants (Basel). 2024 May 16;13(10):1383. doi: 10.3390/plants13101383 (PMC11124981; doi:10.3390/plants13101383)
Supplement: Supplementary file 1 [file plants-13-01383-s001.zip]

Archive with 2 entries (2 files):
- plants-2985150 Supplementary figure.pdf
- plants-2985150 Supplementary table.pdf
